# Supplementary material for: Functional and Structural Characterization of Pediococcus pentosaceus-Derived Biosurfactant and Its Biomedical Potential against Bacterial Adhesion, Quorum Sensing, and Biofilm Formation
Source: Antibiotics (Basel). 2021 Nov 9;10(11):1371. doi: 10.3390/antibiotics10111371 (PMC8614858; doi:10.3390/antibiotics10111371)
Supplement: Supplementary file 1 [file antibiotics-10-01371-s001.zip]

Archive with 1 entries (1 files):
- antibiotics-1455779-supplementary.pdf
